# Supplementary material for: Organic Nanobowls Modified Thin Film Composite Membrane for Enhanced Purification Performance toward Different Water Resources
Source: Membranes (Basel). 2021 May 10;11(5):350. doi: 10.3390/membranes11050350 (PMC8151631; doi:10.3390/membranes11050350)
Supplement: Supplementary file 1 [file membranes-11-00350-s001.zip]

Archive with 1 entries (1 files):
- membranes-1208917-supplementary.pdf
